# Supplementary material for: Follicular fluid extracellular vesicles improve bovine oocyte quality via lipid and mitochondrial modulation
Source: Front Vet Sci. 2026 Jan 14;12:1703475. doi: 10.3389/fvets.2025.1703475 (PMC12849768; doi:10.3389/fvets.2025.1703475)
Supplement: Supplementary file 1 [file Data_Sheet_1.xlsx]

## Sheet: oligo-mRNA
RT-qPCR Primers - mRNA
Target	Target	Forward Primer (5’-3’)	Reverse Primer (5’-3’)	NCBI Reference Sequence
Bos taurus ATP binding cassette subfamily A member 1	ABCA1	GGGACGCTTTCCAACCAGTA	GCACGGAGATCAGGATCAGG	NM_001024693.1
Bos taurus abhydrolase domain containing 5, lysophosphatidic acid acyltransferase	ABHD5	GACGCGAGCGAGAGGTCAG	GTGCCAGAATCGCCATCCAT	NM_001076063.2
Bos taurus partial mRNA for acetyl-CoA-carboxylase alpha	ACCA	AAGCAATGGATGAACCTTCTTC	GATGCCCAAGTCAGAGAGC	FN185963.1
Bos taurus acyl-CoA synthetase long chain family member 3	ACSL3	GGGGAGTTTGACCCTGATGG	CAGACCAGTTTCAGGGGTCC	NM_001205468.2
Bos taurus actin beta	ACTB	GCAGGAGTACGATGAGTCCG	TGTCACCTTCACCGTTCCAG	AF191490.1
Bos taurus protein kinase AMP-activated catalytic subunit alpha 1	AMPKA1	AGCCCTTCCTTCTCTTGCTC	AGGATGCCTGAAAAGCTTGA	NM_001109802.2
Bos taurus protein kinase AMP-activated catalytic subunit alpha 2	AMPKA2	AGCAGAGGTCTGGTTCCTCA	TGAGACAGAGGACGACATGC	NM_001205605.1
Bos taurus catalase	CAT	CTATGGCCTCCGCGATCTTT	GAAAGTCCGCACCTGAGTGA	NM_001035386.2
Bos taurus CD36 molecule	CD36	GCTGCAGGTCAACATGCTGGTC	CGATTTCTACCAGGCCCAGGAG	NM_001278621.1
Bos taurus carnitine palmitoyltransferase 1A	CPT1A	GGTGACGGGTGCTGAGTTTA	TCAGTGGTCAACAGTGCATGA	NM_001304989.2
Bos taurus carnitine palmitoyltransferase 1B	CPT1B	ATAGGGCACCTCTGGGAGTT	CGCTGGGCATTTGTCTCTGA	NM_001034349.2
Bos taurus diacylglycerol O-acyltransferase 1	DGAT1	CTGACCTACCGCGATCTCTACT	CGGGAGTAGTCCATGTCCTTG	NM_174693.2
Bos taurus diacylglycerol O-acyltransferase 2	DGAT2	GGGTCCTGTCTTTCCTCGTG	CAGGGCCAGTTTCACAAAGC	NM_205793.2
Bos taurus ELOVL fatty acid elongase 5	ELOVL5	ACAACCACCAGATCACGGTC	CAGGGGACCCAGTTCATCAC	NM_001046597.1
Bos taurus ELOVL fatty acid elongase 6	ELOVL6	GCTGCCTTTGTCTTTGGTGG	CTCTCTACCTCTGGCCCACT	NM_001102155.1
Bos taurus fatty acid binding protein 3	FABP3	TTGTGCGGGAGATGGTTGA	TGCCGAGTCCAGGAGTAGCC	NM_174313.2
Bos taurus fatty acid binding protein 5	FABP5	TGGCGCATTGGTTCAACATCAGG	TGAACTGAGCTTGTTCATCCTCGC	NM_174315.3
Bos taurus fatty acid synthase	FASN	CTGGCGGCATCTACATCTCAAG	ACCAGCTAGCACCACCTTCAT	NM_001012669.1
Bos taurus glyceraldehyde-3-phosphate dehydrogenase	GAPDH	GGTGCTGAGTATGTGGTGGA	GGCATTGCTGACAATCTTGA	NM_001034034.2
Bos taurus glutathione peroxidase 1	GPX1	GCAACCAGTTTGGGCATCA	CTCGCACTTTTCGAAGAGCATA	NM_174076.3
Bos taurus glutathione peroxidase 4	GPX4	TGTGGTGAAGCGGTATGGTC	CACGCCAGGTTCTCAGGTCT	NM_174770.3
Bos taurus H2A.Z variant histone 1	H2AZ1	AGGACGACTAGCCATGGACGTGTG	CCACCACCAGCAATTGTAGCCTTG	NM_174809.2
Bos taurus low density lipoprotein receptor	LDLR	CAAAACCCCGATCATCCCCA	TCGACCCTGAACTGGAAACG	NM_001166530.1
Bos taurus lipase E, hormone sensitive type	LIPE	CGGGAGGCTCTTCTTTGAGG	TGGAGATGGTCTGCAGGAAC	NM_001080220.1
Bos taurus lipoprotein lipase	LPL	GGGTTTTGAGCAAGGGTACA	GCCACAATGACCTTTCCAGT	NM_001075120.1
Bos taurus perilipin 2	PLIN2	ACAACACACCCCTCAACTGG	CTGCCTGCCTACTTCAGACC	NM_173980.2
Bos taurus perilipin 3	PLIN3	GAGCGGGGTGGACACAGTGC	CAAGGGATGTGGCGAGGCGG	NM_001077046.1
Bos taurus perilipin 5	PLIN5	ACAGTCCTCTCGGGGAACAT	AGGCATCAGAGTGTGCTTGG	NM_001101136.1
Bos taurus patatin like phospholipase domain containing 2	PNPLA2	TGCCAGTACCTGATGATACGC	CCTCCCATTTGGCCAGTACAT	XM_005227323.3
Bos taurus mRNA for peroxisome proliferator activated receptor gamma 1	PPARG	CCCTGGCAAAGCATTTGTAT	ACTGACACCCCTGGAAGATG	NM_181024.2
Bos taurus PPARG coactivator 1 alpha	PPARGC1A	GGCAATTGTCAGGTTGGAGT	AAAAGTCACGTCGGCCATAC	NM_177945.3
Bos taurus PPARG coactivator 1 beta	PPARGC1B	GGCCCCGCTATACTGACTATGA	GCCTCCTTCAGTAAGCTGTCAA	XM_005209630.4
Bos taurus peptidylprolyl isomerase A	PPIA	GCAAGCACGTGGTACTTTGG	TTGCTGGTCTTGCCATTCCT	NM_178320.2
Bos taurus ribosomal protein L8	RPL8	TCGTGTGTTGTCTGGAGGAG	TTGGCAGAGGAGATGACCTT	NM_001034625.2
Bos taurus stearoyl-CoA desaturase	SCD	TCCTGTTGTTGTGCTTCATCC	GGCATAACGGAATAAGGTGGC	NM_173959.4
Bos taurus superoxide dismutase 1	SOD1	ACACAAGGCTGTACCAGTGC	TGTCACATTGCCCAGGTCTC	NM_174615.2
Bos taurus superoxide dismutase 2	SOD2	TCCTGTTCAATCGCAGTTACAGA	ACGGGGTGGTGACTATCAGA	NM_201527.2
Bos taurus ribosomal protein L15	RPL15	CAAACGCCCAGTTCCTAAGG	TCGAGCAAACTTGAGCTGGTT	NM_001077866.2

## Sheet: oligo-miRNA
RT-qPCR Primers - microRNA
Target	Sequence (5' - 3')
bta-miR-107	AGCAGCATTGTACAGGGCTATC
bta-miR-1193	TAGGTCACCCGTTTGACTATC
bta-miR-122	TGGAGTGTGACAATGGTGTTTG
bta-miR-1298	TTCATTCGGCTGTCCAGATGTA
bta-miR-133b	TTTGGTCCCCTTCAACCAGCTA
bta-miR-140	TACCACAGGGTAGAACCACGGA
bta-miR-147	GTGTGCGGAAATGCTTCTGCTA
bta-miR-150	TCTCCCAACCCTTGTACCAGTGT
bta-miR-155	TTAATGCTAATCGTGATAGGGGT
bta-miR-181b	AACATTCATTGCTGTCGGTGGGTT
bta-miR-188	CATCCCTTGCATGGTGGAGGGT
bta-miR-18a	TAAGGTGCATCTAGTGCAGATA
bta-miR-18b	TAAGGTGCATCTAGTGCAGTTA
bta-miR-192	CTGACCTATGAATTGACAGCCAG
bta-miR-193a	GGGACTTTGTAGGCCAGTT
bta-miR-194	TGTAACAGCAACTCCATGTGGA
bta-miR-196b	TAGGTAGTTTCCTGTTGTTGGGA
bta-miR-199a-5p	CCCAGTGTTCAGACTACCTGTT
bta-miR-199b	CCCAGTGTTTAGACTATCTGTTC
bta-miR-224	CAAGTCACTAGTGGTTCCGTTTA
bta-miR-23b-3p	ATCACATTGCCAGGGATTACCAC
bta-miR-24-3p	TGGCTCAGTTCAGCAGGAACAG
bta-miR-27a-3p	TTCACAGTGGCTAAGTTCCG
bta-miR-3064	TTGCCACACTGCAACACCTTACA
bta-miR-329b	AGAGGTTTTCTGGGTTTCTGTTT
bta-miR-345-3p	CCTGAACTAGGGGTCTGGAG
bta-miR-379	TGGTAGACTATGGAACGTAGG
bta-miR-380-3p	TATGTAATGTGGTCCACGTCT
bta-miR-410	AATATAACACAGATGGCCTGT
bta-miR-412	ACTTCACCTGGTCCACTAGCTGT
bta-miR-448	TTGCATATGTAGGATGTCCCAT
bta-miR-455-5p	TATGTGCCTTTGGACTACATC
bta-miR-487a	AATCATACAGGGACATCCAGT
bta-miR-562	AAAGCAGCTGTACCATTTAC
bta-miR-652	AATGGCGCCACTAGGGTTGTG
bta-miR-677	CTCACTGATGAGCAGCTTCTGAC
bta-miR-708	AAGGAGCTTACAATCTAGCTGGG
bta-miR-758	TTTGTGACCTGGTCCACTAACC
bta-miR-873	GCAGGAACTTGTGAGTCTCCT
bta-miR-875	TATACCTCAGTTTTATCAGGTG
bta-miR-96	TTTGGCACTAGCACATTTTTGCT
bta-miR-99b	CACCCGTAGAACCGACCTTGCG
Hm/Ms/Rt T1 snRNA	CGACTGCATAATTTGTGGTAGTGG
RNT43 snoRNA	CTTATTGACGGGCGGACAGAAAC
